# Supplementary material for: Meta-Analysis of Short-Term Outcomes After Robotic Pancreaticoduodenectomy in Octogenarians
Source: Geriatrics (Basel). 2026 Feb 13;11(1):19. doi: 10.3390/geriatrics11010019 (PMC12922126; doi:10.3390/geriatrics11010019)
Supplement: Supplementary file 1 [file geriatrics-11-00019-s001.zip]

Archive with 1 entries (1 files):
- geriatrics-4101570-supplementary.pdf
